# Supplementary material for: The effect of combining HIV latency reversal with inhibition of phosphoinositide-3 kinases or B-cell lymphoma-2 on the HIV reservoir
Source: PLoS Pathog. 2026 Jan 29;22(1):e1013923. doi: 10.1371/journal.ppat.1013923 (PMC12880745; doi:10.1371/journal.ppat.1013923)
Supplement: S1 Raw Data — (XLSX) [file ppat.1013923.s002.xlsx]

## Sheet: Fig1_JLat_Data_Death
	6.3						10.6						15.4						Jurkat
Media	23.45	13.65	9.57	3.385	3.36	7.18	4.045	2.855	2.75				6.745	5.455	6.125				3.1	4.235	4.11	3.77	2.89
DMSO	14.8	12.7	9.635	3.035	3.46	7.505	4.4	3.035	2.73				7.01	5.905	6.545							4.14	3.11
WN	16.75	15.95	11	4.55	4.145	7.95	4.105	5.115	3.015				7.285	6.35	6.615
100nM IPI-443 + VOR	20.7	19.35	15.6				52.1	37.85	31.55				22.65	16	13.6
100nM IPI-443 + PNB	52.45	41.75	39.9				78	61.35	77.15				54.1	43.85	34.45
100nM IPI-443 + RMD	69.9	77.2	63.8				81.05	70.9	64.95				31.2	51.7	39.05
100nM IPI-443 + BRY	24	21.6	12.85				3.465	1.97	2.435				5.965	5.975	5.79
100nM IPI-443	15.45	14.95	10.45				4.23	2.535	2.67				7.665	6.875	5.79
10nM IPI-443 + VOR	20.25	19.25	17.15				42.8	35.3	27.5				17.65	17.35	9.585
10nM IPI-443 + PNB	50.15	38.2	35.6				67.05	52.15	68.7				53.65	38.85	16.6
10nM IPI-443 + RMD	72.2	75.8	67.65				76.65	71.95	68.6				51.6	52.85	20.45
10nM IPI-443 + BRY	20.85	23.75	13.85				3.67	2.115	2.36				6.81	5.86	5.39
10nM IPI-443	17	15.4	11.05				3.995	2.805	2.43				7.705	6.885	5.695
1nM IPI-443 + VOR	21.45	20	17.4				36.4	35.05	21.65				18.15	16.55	9.575
1nM IPI-443 + PNB	42.55	38.05	36.55				61.95	51.9	65.25				43.4	34.75	18.3
1nM IPI-443 + RMD	64.8	72.45	64.45				67.75	70.1	55.5				42.4	54.6	25.75
1nM IPI-443 + BRY	23.4	24.2	15.35				3.6	2.225	2.25				6.055	6.325	5.775
1nM IPI-443	16	15.4	11.15				3.86	2.625	2.625				6.965	6.71	6.12
100nM IPI-3063 + VOR	21.45	20.25	18.35				45.85	36.1	24.8				25.1	17.55	13.5
100nM IPI-3063 + PNB	46.75	38	42.45				70.5	56.1	70.8				60.75	41.6	28.5
100nM IPI-3063 + RMD	68.95	76.35	66.85				74.5	71.65	73.2				59	57.4	31.8
100nM IPI-3063 + BRY	22.6	23.8	15.25				3.76	2.455	2.31				7.92	6.735	6.245
100nM IPI-3063	16	16	11.7				4.355	2.885	2.61				8.6	7.48	7.455
10nM IPI-3063 + VOR	19.55	19.3	17.5				45.1	34.4	13.72				21.1	18.45	12.3
10nM IPI-3063 + PNB	41.45	35.5	36.85				64.05	51.05	70.55				48.45	36.95	17.47
10nM IPI-3063 + RMD	64.4	74	66.25				68.1	68.85	69.4				50.7	53.15	29.9
10nM IPI-3063 + BRY	21.75	24.7	15.35				3.6	2.24	2.22				7.52	6.845	6.38
10nM IPI-3063	14.65	16.15	11.55				4.06	2.445	2.425				8.275	7.675	7.31
1nM IPI-3063 + VOR	19.85	19.8	18.75				41.8	30.95	22.85				19.9	19.05	12
1nM IPI-3063 + PNB	42.05	37.3	35.9				58.4	51.75	63.75				53.95	39.45	15.75
1nM IPI-3063 + RMD	66.05	74.2	67.65				71.2	72	51.7				47.9	51.4	15.55
1nM IPI-3063 + BRY	20.5	24.3	15.95				3.285	2.165	2.27				7.105	6.345	6.53
1nM IPI-3063	15.15	15.4	11.9				3.675	2.81	2.1				8.5	6.98	6.12
1uM VNX + VOR				34.15	37.85	28.4	71.95	68.75	52.9				45.6	49.35	30.4
1uM VNX + PNB				34.9	72.5	41.35	82.65	84.5	84.65				72.45	76.75	32
1uM VNX + RMD				35.95	64.55	55.1	86.8	86.55	80.1				52.3	73.2	29.95
1uM VNX + BRY				5.095	5.35	8.49	7.435	5.925	4.89				9.7	9.02	6.435
1uM VNX				7.035	7.76	9.73	10.5	9.15	6.705				18.1	18.35	11.85							12.1	8.86
100nM VNX + VOR				15.15	24.45	26.1	66.8	60.5	49.25				33.3	35.1	21.35
100nM VNX + PNB				25.35	47.25	36.5	83.6	79.6	82.85				62.1	63.85	32.9
100nM VNX + RMD				36.95	41.7	54.6	82.45	83.05	73.6				65.35	60.3	28.85
100nM VNX + BRY				6.155	4.555	10.95	5.525	3.855	3.69				8.295	7.76	5.805
100nM VNX				6.32	4.71	8.745	7.785	5.905	6.195				11.245	11.15	10.45
5nM VNX + VOR				9.33	19	21.7	56.15	49.2	38.4				33.85	28.95	20.55
5nM VNX + PNB				55.45	57.35	40.6	78.3	68.3	79.2				70.3	52.3	35.85
5nM VNX + RMD				50.7	58.4	53.85	80.15	76.3	76.15				69	55.6	39.85
5nM VNX + BRY				4.47	4.16	9.65	4.3	2.88	3.11				7.77	7.38	7.255
5nM VNX				3.56	4.965	8.045	6.1	3.26	4.305				10	8.635	7.71
VOR Alone	34.9	42.05	17.7	9.385	15.9	10.305	34.15	28.05	18.35				10.475	16.25	11.62
PNB Alone	52.55	62.75	38.8	38.5	57.75	27	57.75	49.3	35.18				44.55	37.55	27.2
RMD Alone	64.5	75.1	67.2	51.9	29.77	51.55	77.3	67.35	61.2				49.8	54.2	35.05					63.65	66.05
BRY Alone	20.4	21.05	13.85	5.465	5.14	10.295	2.915	1.745	2.16				7.285	5.9	6.865
PMA/Iono	23.45	26.4	28.2	7.815	0.001139	8.26	2.92	2.24	2.23				8.045	5.525	6.845				7.055	7.125	8.95	6.86	7.145
Cells No Stain	0.001005	0.00151	0.006175	0.001087	0.000372	0	0.002125	0.003885	0.000765				0.0007315	0.000705	0				0.00484	0.0015	0.000359	0.0008005	0
PMA/Iono No Stain	0.0029795	0.001505	0.012	0.00107	0.007	0.005955	0.00244	0.004304	0.0037425				0.00105	0.0007	0.0011435				0.000705	0	0	0.006	0.000715

## Sheet: Fig2_intDNA_PI3Ki
	DMSO	RMD	PNB	BRY	JQ1	PMA/PHA	DMSO + IPI-443	RMD + IPI-443	PNB + IPI-443	BRY + IPI-443	JQ1 + IPI-443	PMA/PHA + IPI-443	DMSO + IPI-3063	RMD + IPI-3063	PNB + IPI-3063	BRY + IPI-3063	JQ1 + IPI-3063	PMA/PHA + IPI-3063	DMSO + WN	RMD + WN	PNB + WN	BRY + WN	JQ1 + WN	PMA/PHA + WN	DMSO + 5nM VNX	RMD + 5nM VNX	PNB + 5nM VNX	BRY + 5nM VNX	JQ1 + 5nM VNX	PMA/PHA + 5nM VNX	DMSO + 1uM VNX	RMD + 1uM VNX	PNB + 1uM VNX	BRY + 1uM VNX	JQ1 + 1uM VNX	PMA/PHA + 1uM VNX
LK#11	19.99	17.06	20.88	27.24	18.16	17.34	20.83	17.9	15.99	18.3	17.89	17.6	27.73	16.15	9.89	21.26	20.32	20.1	16.14	16.29	18.77	16.11	15.75	20.92	19.25	18.39	17.82	18.6	18.85	23.5	8.29	8.23	4.09	18.29	14.51	16.59
LK#13	15.29	15.4	9.98	11.04	9.14	12.62	16.12	11.59	8.9	9.84	14.66	9.46	11.17	13.18	10.74	12.08	8.16	15.64	11.12	6.97	15.18	9.74	12.32	6.87	11.08	5.62	8.5	11.04	22.14	9.7	7.27	6.36	4.98	3.37	6.1	7.04
LK#12	124.15	130.85	83.26	111.35	110.74	105.35	106.57	107.4	93.43	286.33	119.4	126.46	146.91	100.6	85.61	113.13	117.67	134.81	115.72	111.5	133.92	66.1	63.28	95.36	115.66	119.05	85.71	81.14	82.18	94.96	85.5	36.91	54.12	37.38	50.19	108.52
LK#15	54.75	41.84	59.54	48.73	40.53	35.87	52.34	40.11	53.77	50.3	45.24	39.55	55.34	60.22	52.49	39.95	41.26	46.24	57.2	40.74	61.98	34.18	35.97	38.65	51.43	54.82	89.93	55.64	30.56	65.37	37.9	26.37	22.02	36.35	22.16	53.16
LK#16	67.38	37.3	17.51	51.4	41.27	46.93	43.49	47.27	21.74	42.93	42.54	37.06	32.04	41.56	23.52	44.16	39.15	47.43	51.86	46.01	45.46	58.82	57.75	45.5	51.97	39.81	56.94	50.03	80.52	45.51	54.85	49.5	29.12	44.02	32.78	62.67
PRA#9	103.32	94.02	24.59	84.39	60.51	44.28	44.05	32.34	64.55	64.81	67.19	45.46	64	39.86	67.84	48.15	105.8	50.64	83.26	39.78	44.66	150.59	74.35	73.34	51.14	16.41	16.36	63.25	70.08	44.46	34.96	21.22	22.13	56.64	45.53	39.52

## Sheet: Fig2_PI3Ki_RNA
	DMSO	RMD	PNB	BRY	JQ1	PMA/PHA	DMSO + IPI-443	RMD + IPI-443	PNB + IPI-443	BRY + IPI-443	JQ1 + IPI-443	PMA/PHA + IPI-443	DMSO + IPI-3063	RMD + IPI-3063	PNB + IPI-3063	BRY + IPI-3063	JQ1 + IPI-3063	PMA/PHA + IPI-3063	DMSO + WN	RMD + WN	PNB + WN	BRY + WN	JQ1 + WN	PMA/PHA + WN	DMSO + 5nM VNX	RMD + 5nM VNX	PNB + 5nM VNX	BRY + 5nM VNX	JQ1 + 5nM VNX	PMA/PHA + 5nM VNX	DMSO + 1uM VNX	RMD + 1uM VNX	PNB + 1uM VNX	BRY + 1uM VNX	JQ1 + 1uM VNX	PMA/PHA + 1uM VNX
LK#11	9.503	14.118		12.433	18.283	26.718	16.028	11.835				93.795	7.09	11.165	20.603	0	25.08	8.5	1.373	1.516	49.056	1.14	0.5	4.498	11.156	0.002	25.342	0	23.945	85.761			0.5			1.72
LK#12	14.177	81.775	15.7	30.188	28.993	107.958	9.321	177.15	58.005	9.795	6.55	134.247	27.911	584.55	42.55	14.058	26.28	221.525	58.144	61.088	52.353	149.375	67.533	125.731	29.736	29.058	22.721	0	4.232	103.106	72.912					204.608
LK#13	2.959	20.181	1.5	0	2.185	18.899	0.5	1.966	2.424	15.28	2.39	30.943	50.355	0.5	1.223	27.215	2.068	0	120.75	31.23	0	8.377	1.022	33.48	0.04	30.188	0.072	0	3.99	28.993						6.28
LK#15	29.479	60.701	52.463	0.998	34.513	26.396	20.37	46.533	18.404	8.748	16.32	14.263	19.908	57.063	24.4	20.148	93.755	71.51	36.777	31.618	90.905	0	39.41	47.471	63.241	3.28	170.407	40.005	2.105	34.809	50.729			15.661	10.024	11.029
LK#16	3.437	36.435	0.384	0	0.258	22.003	5.881	6.171	4.056	5.808	18.985	21.376	3.229	1.403	0.731	2.939	4.42	55.202	5.379	19.511	0.5	2.143	3.54	101.124	13.97	64.576	4.018	2.708	18.865	61.232	22.558			0.012		9.74
PRA09	8.234	46.677	51.677	2.333	71.093	32.188	35.156	277.625	136.25	42.243	155.845	77.858	55.431	541.825	71.14	36.55	61.71	25.014	9.442	98.456	45.488	6.725	82.103	42.067	47.631	4.538		43.503	48.213	51.978	88.578			36.815		87.078

## Sheet: Fig2_Bliss_Calc
Romidepsin
	Predicted IPI-443	Predicted IPI-3063	Predicted WN	Observed IPI-443	Observed IPI-3063	Observed WN
LKA11	1.137	1.407	0.953	0.79	1.45	1.4
LKA12	0.912	-1.998	0.252	0.89	1.25	0.67
LKA13	-0.364	1.565	1.584	1.38	0.79	3.11
LKA15	0.724	0.674	0.643	0.78	-0.29	0.74
LKA16	0.921	0.657	1.114	0.98	1.26	1.05
PRA09	1.003	0.719	0.444	1.2	1.07	1.08
Panobinostat
	Predicted IPI-443	Predicted IPI-3063	Predicted WN	Observed IPI-443	Observed IPI-3063	Observed WN
LKA11	3.834	1.226	0.974	1.51	3.81	0.46
LKA12	6.077	3.931	1.732	1.63	2.05	-0.52
LKA13	3.181	5.031	5.17	2.39	1.7	0.04
LKA15	-1.915	-2.074	-2.367	0.05	0.12	-0.38
LKA16	-0.352	0.208	1.262	2.23	2.14	1.07
PRA09	1.448	1.11	1.217	0.66	0.6	0.99
JQ1
	Predicted IPI-443	Predicted IPI-3063	Predicted WN	Observed IPI-443	Observed IPI-3063	Observed WN
LKA11	0.916	0.75	1.029	0.79	-0.12	1.6
LKA12	0.898	-2.454	0.138	0.25	0.34	3.24
LKA13	1.042	0.983	0.982	2.04	1.2	2.08
LKA15	-8.756	-10.537	-11.64	0.24	0.78	1.09
LKA16	1.092	1.399	0.868	1.2	1.14	0.42
PRA09	1.002	0.827	0.658	0.65	0.93	-0.8
Bryostatin
	Predicted IPI-443	Predicted IPI-3063	Predicted WN	Observed IPI-443	Observed IPI-3063	Observed WN
LKA11	0.31	-3.844	2.621	0.64	-0.48	1.46
LKA12	1.038	-1.546	2.752	-8.63	0.59	3.09
LKA13	1.622	5.291	5.338	2.18	-0.13	3.15
LKA15	-4.931	-5.651	-5.178	0.81	0.45	0.85
LKA16	0.885	6.319	3.718	1.48	0.98	1.07
PRA09	0.996	4.222	3.199	0.98	0.89	0.51

## Sheet: Fig3_intDNA_VNX+RMD
	DMSO	RMD	PMA/PHA	DMSO + 5nM VNX	RMD + 5nM VNX	PMA/PHA + 5nM VNX	DMSO + 10nM VNX	RMD + 10nM VNX	PMA/PHA + 10nM VNX	100nM VNX	RMD + 100nM VNX	PMA/PHA + 100nM VNX
LKA12	92.77	38.1	144.02	97.55	53.17	73.3	54.84	41.94	118.89	88.91	114.44	51.23
PRA03	58.2	36.7	20.46	50.17	32.66	59.39	39.22	36.07	41.3	15.21	28.98	55.58
PRA06	303.43	96.58	195.28	150.05	32.35	53.19	78.15	44.82	129.01	41.74	22.86	47.4
PRA09	15.66	12.46	14	7.49	5.69	10.24	7.82	8.34	10.44	5.03	4.52	5.03
PRA11	69.67	54.89	101.41	106.8	27.43	105.45	91.66	52.39	96.14	42.79	47.55	60.3
ICB2013	9.96	6.13	5.19	4.31	6.01	11.23	5.82	7.49	8.24	4.54	3.15	1.36

## Sheet: Fig3_RMD+VNX_US_RNA
	DMSO	RMD	PMA/PHA	5nM VNX + DMSO	5nM VNX + RMD	5nM VNX + PMA/PHA	10nM VNX + DMSO	10nM VNX + RMD	10nM VNX + PMA/PHA	100nM VNX + DMSO	100nM VNX + RMD	100nM VNX + PMA/PHA
PRA09	114.7	1091.9	358.1	320.9	1603.3	191.2	478	1118.68	537.429	404.421	1666.01	353.986
PRA011	41.2	241	2021.5	95.7	981.5	1230.6	282.8	788.9	2163.1	129.6	716.948	2110.7
PRA06	4.46	11.41	125.95	11.04	119.02	143.49	6.2	265.77	30.51	19.12	104.52	220.24
ICB2013	3.8	127.1	3.8	1	27.3	9.4	4.24482	214.477	4.5	0	10.2524	1.72261
LKA12	18.36	131.56	597.5	38.94	358.52	2618.83	30.7422	212.525	1654.8	37.7293	226.196	3071.47
PRA03	5.303	38.117	11.667	0	37.774	60.566	7.152	29.998	11.998	4.595	33.471	30.942

## Sheet: Fig3_RMD+VNX_MS_RNA
	DMSO	RMD	PMA/PHA	5nM VNX + DMSO	5nM VNX + RMD	5nM VNX + PMA/PHA	10nM VNX + DMSO	10nM VNX + RMD	10nM VNX + PMA/PHA	100nM VNX + DMSO	100nM VNX + RMD	100nM VNX + PMA/PHA
PRA09	2.638	3.518	92.957	7.522	30.425	63.182	4.262	30.884	124.177	4.501	40.324	168.032
PRA011	0.25	2.059	212.649	1.575	3.83	178.513	0.125	2.607	198.669	2.242	2.76	150.797
PRA06	0	0.25	98.079	0	0	44.392	2.004	19.214	67.717	0.37	0	80.369
ICB2013	0.09	15.761	0.174	0	0	2.506	2.252	5.497	4.294	0	3.479	4.735
LKA12	0.59	15.46	140.07	3.273	11.69	115.61	2.01	16.369	112.387	2.1	6.427	61.363
PRA03	0	0	47.175	0	0	49.882	0	0	58.633	0	0	30.698

## Sheet: SuppFig1_JLat_Data_GFP
	6.3						10.6						15.4						Jurkat
Media	0.0165	0.007535	0.017	0.0135	0.0175	0.014	0.28	0.365	0.245				0.00656	0.005685	0.0071				0	0.00584	0.001083	0.012385	0.000721
DMSO	0.0145	0.0125	0.0235	0.013205	0.013	0.0135	0.29	0.35	0.245				0.008025	0.00784	0.006495							0.0155	0.0003605
WN	0.017	0.010545	0.025	0.013	0.013	0.009255	0.26	0.365	0.265				0.006095	0.008865	0.007715
100nM IPI-443 + VOR	0.0215	0.015	0.0275				2.79	3.025	2.115				0.008575	0.011515	0.00794
100nM IPI-443 + PNB	0.245	0.125	0.115				13.25	8.23	30.6				0.037	0.02	0.0255
100nM IPI-443 + RMD	14.15	20.1	16.65				32.75	36.15	33.05				2.31	3.405	2.8
100nM IPI-443 + BRY	1.22	0.9	0.275				14.55	8.85	9.8				0.01041	0.017	0.02
100nM IPI-443	0.0165	0.016	0.0245				0.275	0.33	0.225				0.00579	0.008515	0.00894
10nM IPI-443 + VOR	0.028	0.0175	0.415				3.115	3.46	2.135				0.00851	0.00996	0.00976
10nM IPI-443 + PNB	0.23	0.092	0.115				14.45	8.655	30.45				0.055	0.0205	0.0235
10nM IPI-443 + RMD	17.6	20.35	15.9				34.65	36.4	32.8				2.045	2.915	2.485
10nM IPI-443 + BRY	1.35	0.895	0.28				14.25	9.19	9.345				0.0165	0.0205	0.0275
10nM IPI-443	0.022	0.0175	0.013645				0.275	0.345	0.25				0.009065	0.004265	0.02007
1nM IPI-443 + VOR	0.0225	0.021	0.0315				3.37	3.61	2.135				0.007855	0.007945	0.009885
1nM IPI-443 + PNB	0.225	0.11	0.1				14.35	8.635	31.4				0.065	0.013	0.0245
1nM IPI-443 + RMD	17.45	21.05	16.45				35.55	36.3	34.3				2.415	3.045	2.86
1nM IPI-443 + BRY	1.285	0.795	0.24				14.8	8.975	9.595				0.013	0.025	0.023
1nM IPI-443	0.025	0.013	0.017				0.275	0.34	0.22				0.00621	0.006805	0.007865
100nM IPI-3063 + VOR	0.0245	0.0225	0.0335				3.16	3.58	2.24				0.00843	0.008195	0.00832
100nM IPI-3063 + PNB	0.32	0.13	0.092				14.6	9.73	31.2				0.052	0.0185	0.0305
100nM IPI-3063 + RMD	17.15	19.65	15.75				35.2	36.9	33.6				2.625	3.055	2.43
100nM IPI-3063 + BRY	1.41	0.905	0.29				14.95	9.84	10.55				0.016	0.0225	0.024
100nM IPI-3063	0.025	0.016	0.0205				0.255	0.38	0.26				0.00578	0.007405	0.005905
10nM IPI-3063 + VOR	0.033	0.02	0.025				3.3	3.61	1.24				0.00765	0.009565	0.009465
10nM IPI-3063 + PNB	0.18	0.092	0.1				13.9	8.375	32.25				0.052	0.0165	0.01546
10nM IPI-3063 + RMD	16.4	21.25	15.5				36.75	38.6	32.9				2.74	3.615	2.365
10nM IPI-3063 + BRY	1.31	0.93	0.33				14.55	9.16	9.725				0.017	0.0235	0.03
10nM IPI-3063	0.0155	0.0135	0.018				0.25	0.345	0.25				0.00949	0.00633	0.008175
1nM IPI-3063 + VOR	0.0315	0.02	0.025				3.17	3.52	2.43				0.00516	0.00689	0.009175
1nM IPI-3063 + PNB	0.23	0.11	0.085				14	8.325	34.5				0.0615	0.016915	0.0175
1nM IPI-3063 + RMD	18.35	21.45	16.65				37.1	34.45	34.85				2.47	3.11	2.44
1nM IPI-3063 + BRY	1.39	0.835	0.26				14.6	9.16	9.1				0.0175	0.0185	0.024
1nM IPI-3063	0.0185	0.00956	0.0175				0.255	0.325	0.235				0.009375	0.00495	0.00751
1uM VNX + VOR				0.032	0.0335	0.0205	2.48	2.755	2.09				0.00687	0.0115	0.00846
1uM VNX + PNB				0.27	5.62	0.0785	9.98	5.845	15.85				0.11	0.0915	0.365
1uM VNX + RMD				7.02	7.4	10.75	22.15	21.9	18.35				1.68	4.385	4.04
1uM VNX + BRY				0.17	0.885	0.51	18.95	9.18	9.04				0.096	0.0415	0.0175
1uM VNX				0.023	0.04	0.024	0.865	0.335	0.24				0.102	0.0335	0.004415							0.018	0.001774
100nM VNX + VOR				0.023	0.032	0.0235	2.52	2.785	1.92				0.007945	0.00763	0.007565
100nM VNX + PNB				0.155	5.445	0.054	11.2	6.34	19.15				0.062	0.019	0.0135
100nM VNX + RMD				7.99	7.1	10.45	27.55	26.75	20.9				2.59	2.91	2.255
100nM VNX + BRY				0.18	0.0935	0.305	14.95	8.85	9.295				0.0165	0.0205	0.0205
100nM VNX				0.014	0.017	0.014	0.28	0.315	0.205				0.00937	0.00953	0.0032025
5nM VNX + VOR				0.024	0.02	0.02	2.875	3.09	2.11				0.01052	0.006125	0.00824
5nM VNX + PNB				0.205	6.77	0.058	13.25	7.45	23.65				0.038	0.0175	0.029
5nM VNX + RMD				9.845	7.97	12.9	33.65	32	23.65				3.045	3.165	2.56
5nM VNX + BRY				0.12	0.109	0.18	14.7	9.04	8.955				0.012	0.022	0.021
5nM VNX				0.0415	0.014	0.00958	0.255	0.345	0.23				0.00444	0.006375	0.0083
VOR Alone	0.0725	0.0675	0.0325	0.022	0.0305	0.0195	2.85	3.345	2.14				0.00921	0.0135	0.01292
PNB Alone	2.32	1.525	0.085	0.215	8.79	0.072	14.35	8.065	35.25				0.0475	0.016	0.0265
RMD Alone	18.7	24.7	16.85	11.75	6.195	13.6	37.7	36.65	35.2				3.19	3.745	3.6					0.0255	0.0061
BRY Alone	1.65	1.11	0.295	0.14	0.115	0.195	14.2	8.595	9.155				0.014	0.026	0.029
PMA/Iono	32.6	23.7	23	9.26	21.15	9	73.65	80.5	81.75				0.51	1.08	0.41				7.055	0.005095	0.00355	0.018	0.0003625
Cells No Stain	0.0205	0.0165	0.00653	0.0105	0.0195	0.008965	0.25	0.33	0.24				0.00805	0.015	0.00694				0.00484	0.00562	0.002165	0.058	0.00069
PMA/Iono No Stain	34.3	24.4	23.3	9.03	0.0265	5.885	72.8	79.95	80.75				0.34105	1.215	0.13				0.000705	0.005035	0.002475	19.35*	0.002495

## Sheet: Supp_Fig2_Jurkat+JLat
Cell	LRA	Proapoptotic	Live|percent_parent
Jlat10.6	DMSO	DMSO	96.3
Jlat10.6	DMSO	DMSO	96
Jlat10.6	DMSO	VNX 5	94.4
Jlat10.6	DMSO	VNX 5	94
Jlat10.6	DMSO	VNX 10	92
Jlat10.6	DMSO	VNX 10	90.2
Jlat10.6	DMSO	VNX 100	90.6
Jlat10.6	DMSO	VNX 100	92.3
Jlat10.6	DMSO	WN	94.9
Jlat10.6	DMSO	WN	95
Jlat10.6	PMA	DMSO	91
Jlat10.6	PMA	DMSO	91.8
Jurkat	DMSO	DMSO	89.7
Jurkat	DMSO	DMSO	93.4
Jurkat	DMSO	VNX 5	88.4
Jurkat	DMSO	VNX 5	88.6
Jurkat	DMSO	VNX 10	85.6
Jurkat	DMSO	VNX 10	88.3
Jurkat	DMSO	VNX 100	88
Jurkat	DMSO	VNX 100	87.9
Jurkat	DMSO	WN	88.8
Jurkat	DMSO	WN	89.2
Jlat10.6	Panobinostat	DMSO	77.2
Jlat10.6	Panobinostat	DMSO	67.3
Jlat10.6	Panobinostat	VNX 5	68.6
Jlat10.6	Panobinostat	VNX 5	61.7
Jlat10.6	Panobinostat	VNX 10	52.5
Jlat10.6	Panobinostat	VNX 10	56.7
Jlat10.6	Panobinostat	VNX 100	49.2
Jlat10.6	Panobinostat	VNX 100	49.8
Jlat10.6	Panobinostat	WN	77.2
Jlat10.6	Panobinostat	WN	63.2
Jurkat	Panobinostat	DMSO	46.7
Jurkat	Panobinostat	DMSO	63.3
Jurkat	Panobinostat	VNX 5	49.2
Jurkat	Panobinostat	VNX 5	54.6
Jurkat	Panobinostat	VNX 10	52.6
Jurkat	Panobinostat	VNX 10	44.6
Jurkat	Panobinostat	VNX 100	51.6
Jurkat	Panobinostat	VNX 100	47
Jurkat	Panobinostat	WN	51.9
Jurkat	Panobinostat	WN	62.7
Jurkat	PMA	DMSO	85.6
Jlat10.6	Romidepsin	DMSO	76.6
Jlat10.6	Romidepsin	DMSO	70.9
Jlat10.6	Romidepsin	VNX 5	73.1
Jlat10.6	Romidepsin	VNX 5	59.6
Jlat10.6	Romidepsin	VNX 10	57
Jlat10.6	Romidepsin	VNX 10	60.3
Jlat10.6	Romidepsin	VNX 100	59.3
Jlat10.6	Romidepsin	VNX 100	60
Jlat10.6	Romidepsin	WN	76.8
Jlat10.6	Romidepsin	WN	69.4
Jurkat	Romidepsin	DMSO	46.8
Jurkat	Romidepsin	DMSO	55.8
Jurkat	Romidepsin	VNX 5	54.8
Jurkat	Romidepsin	VNX 5	56.4
Jurkat	Romidepsin	VNX 10	54.2
Jurkat	Romidepsin	VNX 10	51.6
Jurkat	Romidepsin	VNX 100	48.8
Jurkat	Romidepsin	VNX 100	48.4
Jurkat	Romidepsin	WN	61.4
Jurkat	Romidepsin	WN	59.7
Jlat10.6	Vorinostat	DMSO	82.7
Jlat10.6	Vorinostat	DMSO	81.8
Jlat10.6	Vorinostat	VNX 5	80.4
Jlat10.6	Vorinostat	VNX 5	70
Jlat10.6	Vorinostat	VNX 10	66.6
Jlat10.6	Vorinostat	VNX 10	60.1
Jlat10.6	Vorinostat	VNX 100	67.3
Jlat10.6	Vorinostat	VNX 100	52
Jlat10.6	Vorinostat	WN	81.3
Jlat10.6	Vorinostat	WN	74
Jurkat	Vorinostat	DMSO	61.9
Jurkat	Vorinostat	DMSO	84.3
Jurkat	Vorinostat	VNX 5	77.2
Jurkat	Vorinostat	VNX 5	81.6
Jurkat	Vorinostat	VNX 10	60.6
Jurkat	Vorinostat	VNX 10	73.6
Jurkat	Vorinostat	VNX 100	66.7
Jurkat	Vorinostat	VNX 100	73.5
Jurkat	Vorinostat	WN	84.6
Jurkat	Vorinostat	WN	67.4
